# Supplementary material for: Mycoplasmosis in Poultry: An Evaluation of Diagnostic Schemes and Molecular Analysis of Egyptian Mycoplasma gallisepticum Strains
Source: Pathogens. 2023 Sep 5;12(9):1131. doi: 10.3390/pathogens12091131 (PMC10536284; doi:10.3390/pathogens12091131)
Supplement: Supplementary file 1 [file pathogens-12-01131-s001.zip]

Archive with 2 entries (2 files):
- supplementry figures.pdf
- Supplemmentry Tables.pdf
